# Supplementary material for: Curcumin Supplementation Reduces Inflammation, Neutrophil-to-Lymphocyte Ratio (NLR), and Antioxidant Status in Obese Patients with Type 2 Diabetes: A Randomized Controlled Trial
Source: Int J Mol Sci. 2026 Apr 27;27(9):3854. doi: 10.3390/ijms27093854 (PMC13163827; doi:10.3390/ijms27093854)
Supplement: Supplementary file 1 [file ijms-27-03854-s001.zip]

Archive with 1 entries (1 files):
- ijms-4212016-supplementary.pdf
